# Supplementary material for: Seroprevalence of COVID-19 infection among vaccine naïve population after the second surge (June 2020) in a rural district of South India: A community-based cross-sectional study
Source: PLoS One. 2022 Mar 10;17(3):e0265236. doi: 10.1371/journal.pone.0265236 (PMC8912234; doi:10.1371/journal.pone.0265236)
Supplement: S1 Table — (LOG) [file pone.0265236.s001.log]

--------------------------------------------------------------------------------------------------------------------------------------------
      name:  <unnamed>
       log:  /Volumes/Arun-X/Office/Live work/Leeberk/phase2/estimate_28jul2021.log
  log type:  text
 opened on:  28 Jul 2021, 21:37:53

. dstdize case popsize Age_cat, by(var) using(mypop)

----------------------------------------------------------
-> var= 1 
                         -----Unadjusted-----  Std.
                                Pop.  Stratum  Pop.  
  Stratum       Pop.     Cases  Dist. Rate[s] Dst[P]  s*P
----------------------------------------------------------
   18-19F         18        12  0.022 0.6667  0.018 0.0122
   18-19M         24        13  0.029 0.5417  0.019 0.0104
   20-24F         72        49  0.087 0.6806  0.057 0.0385
   20-24M         41        28  0.049 0.6829  0.056 0.0383
   25-29F         79        49  0.095 0.6203  0.054 0.0334
   25-29M         35        22  0.042 0.6286  0.054 0.0339
   30-34F         61        32  0.073 0.5246  0.043 0.0228
   30-34M         56        43  0.067 0.7679  0.043 0.0333
   35-39F        102        51  0.123 0.5000  0.037 0.0183
   35-39M         58        43  0.070 0.7414  0.036 0.0268
   40-44F         63        36  0.076 0.5714  0.033 0.0191
   40-44M         49        33  0.059 0.6735  0.032 0.0218
   45-49F         35        23  0.042 0.6571  0.029 0.0192
   45-49M         32        19  0.039 0.5938  0.028 0.0164
   50-54F         14         7  0.017 0.5000  0.022 0.0108
   50-54M         12         9  0.014 0.7500  0.024 0.0182
   55-59F         15        11  0.018 0.7333  0.018 0.0135
   55-59M          9         3  0.011 0.3333  0.018 0.0062
   60-64F          8         6  0.010 0.7500  0.017 0.0127
   60-64M         11         6  0.013 0.5455  0.015 0.0082
   65-69F         12         9  0.014 0.7500  0.013 0.0096
   65-69M          7         3  0.008 0.4286  0.011 0.0048
   70-74F          5         5  0.006 1.0000  0.008 0.0080
   70-74M          5         2  0.006 0.4000  0.006 0.0024
   75-79F          2         2  0.002 1.0000  0.005 0.0055
   75-79M          4         3  0.005 0.7500  0.004 0.0034
     85+F          1         1  0.001 1.0000  0.001 0.0010
     85+M          1         1  0.001 1.0000  0.001 0.0010
----------------------------------------------------------
Totals:          831       521    Adjusted Cases:    373.8
                                      Crude Rate:   0.6270
                                   Adjusted Rate:   0.4498
                       95% Conf. Interval: [0.4254, 0.4743]

----------------------------------------------------------
-> var= . 
                         -----Unadjusted-----  Std.
                                Pop.  Stratum  Pop.  
  Stratum       Pop.     Cases  Dist. Rate[s] Dst[P]  s*P
----------------------------------------------------------
     0-4F          .         .      .      .  0.036      .
     0-4M          .         .      .      .  0.037      .
   10-14F          .         .      .      .  0.040      .
   10-14M          .         .      .      .  0.041      .
   15-17F          .         .      .      .  0.028      .
   15-17M          .         .      .      .  0.029      .
    5-9*F          .         .      .      .  0.039      .
    5-9*M          .         .      .      .  0.041      .
   80-84F          .         .      .      .  0.003      .
   80-84M          .         .      .      .  0.002      .
----------------------------------------------------------
Totals:            0         0    Adjusted Cases:      0.0
                                      Crude Rate:        .
                                   Adjusted Rate:        .
                       95% Conf. Interval: [0.0000,      .]

Summary of Study Populations:
      var             N      Crude     Adj_Rate       Confidence Interval
 --------------------------------------------------------------------------
        1           831   0.626955     0.449835    [  0.425370,    0.474300]
        .             0          .            .    [  0.000000,           .]

. log close
      name:  <unnamed>
       log:  /Volumes/Arun-X/Office/Live work/Leeberk/phase2/estimate_28jul2021.log
  log type:  text
 closed on:  28 Jul 2021, 21:38:14
--------------------------------------------------------------------------------------------------------------------------------------------
